# Supplementary material for: The expanding network of mineral chemistry throughout earth history reveals global shifts in crustal chemistry during the Proterozoic
Source: Sci Rep. 2022 Mar 23;12:4956. doi: 10.1038/s41598-022-08650-x (PMC8943050; doi:10.1038/s41598-022-08650-x)
Supplement: Supplementary file 4 — Supplementary Information 4. [file 41598_2022_8650_MOESM4_ESM.csv]

Mineral	wMEE_mean	wMEEcv
Abellaite	2.844	0.274
Abelsonite	2.405	0.1
Abenakiite-(Ce)	2.544	0.428
Abernathyite	2.697	0.311
Abhurite	2.695	0.24
Abramovite	2.373	0.124
Acanthite	2.147	0.175
Acetamide	2.509	0.18
Achyrophanite	2.867	0.304
Actinolite	2.748	0.324
Acuminite	2.905	0.38
Adamite	2.764	0.298
Adamsite-(Y)	2.676	0.278
Adelite	2.654	0.378
Adolfpateraite	2.779	0.321
Adranosite	2.736	0.242
Adranosite-(Fe)	2.745	0.236
Adrianite	2.574	0.402
Aegirine	2.72	0.356
Aegirine-augite	3.055	0.233
Aenigmatite	2.728	0.324
Aerinite	2.682	0.302
Aerugite	2.847	0.258
Aeschynite-(Ce)	2.729	0.334
Aeschynite-(Nd)	2.729	0.334
Afmite	2.731	0.255
Afwillite	2.59	0.352
Agaite	2.908	0.215
Agakhanovite-(Y)	2.75	0.329
Agardite-(Ce)	2.737	0.262
Agardite-(La)	2.737	0.262
Agardite-(Nd)	2.738	0.261
Agardite-(Y)	2.74	0.26
Agmantinite	2.211	0.187
Agrellite	2.717	0.385
Agricolaite	2.639	0.418
Agrinierite	2.692	0.33
Aguilarite	2.142	0.153
Aheylite	2.759	0.261
Ahlfeldite	2.769	0.238
Aikinite	2.332	0.131
Ajoite	2.753	0.276
Akaganeite	NA	NA
Akdalaite	2.698	0.328
Akermanite	2.599	0.413
Akhtenskite	2.81	0.388
Aklimaite	2.58	0.319
Akrochordite	2.673	0.279
Aksaite	2.723	0.257
Aktashite	2.283	0.133
Alabandite	2.065	0.353
Alacranite	2.392	0.086
Alamosite	2.91	0.255
Alarsite	2.925	0.28
Albite	2.751	0.341
Alburnite	2.131	0.134
Aldridgeite	2.775	0.244
Aleksandrovite	2.687	0.379
Aleksite	2.247	0.111
Aleutite	2.826	0.272
Alexkhomyakovite	2.55	0.379
Alflarsenite	2.622	0.349
Alforsite	2.641	0.414
Alfredopetrovite	2.777	0.237
Algodonite	NA	NA
Aliettite	2.678	0.313
Allactite	2.662	0.301
Allanite-(Ce)	2.718	0.339
Allanite-(La)	2.717	0.339
Allanite-(Nd)	2.719	0.338
Allanite-(Y)	2.722	0.335
Allargentum	NA	NA
Alleghanyite	2.65	0.331
Allendeite	2.669	0.389
Allochalcoselite	2.825	0.233
Alloclasite	2.213	0.159
Allophane	2.68	0.284
Alloriite	2.637	0.379
Alluaivite	2.621	0.382
Alluaudite	2.842	0.298
Almandine	2.785	0.297
Almeidaite	2.814	0.3
Alnaperboeite-(Ce)	2.757	0.326
Alpeite	2.677	0.342
Alpersite	2.686	0.247
Alsakharovite-Zn	2.704	0.305
Alstonite	2.763	0.371
Altaite	2.215	0.073
Althausite	2.741	0.368
Althupite	2.772	0.264
Altisite	2.563	0.412
Alum-(K)	2.691	0.252
Alum-(Na)	2.694	0.25
Aluminite	2.694	0.244
Aluminium	1.61	NA
Aluminocopiapite	2.796	0.224
Aluminocoquimbite	2.796	0.229
Aluminomagnesiohulsite	2.608	0.387
Aluminopyracmonite	2.779	0.217
Alumoakermanite	2.71	0.389
Alumoedtollite	2.72	0.339
Alumoklyuchevskite	2.828	0.322
Alumotantite	2.812	0.346
Alumovesuvianite	2.64	0.367
Alunite	2.776	0.29
Alunogen	2.728	0.232
Alwilkinsite-(Y)	2.736	0.253
Amakinite	2.622	0.291
Amarantite	2.784	0.23
Amarillite	2.749	0.257
Amblygonite	2.815	0.383
Amesite	2.639	0.328
Amicite	2.6	0.347
Aminoffite	2.615	0.374
Ammineite	2.5	0.194
Ammonioalunite	2.773	0.248
Ammonioborite	2.71	0.236
Ammoniojarosite	2.795	0.233
Ammoniomagnesiovoltaite	2.816	0.237
Ammoniozippeite	2.741	0.255
Analcime	2.678	0.34
Anandite	2.692	0.316
Anapaite	2.684	0.301
Anatase	2.807	0.391
Anatolyite	2.717	0.365
Ancylite-(Ce)	2.753	0.317
Ancylite-(La)	2.751	0.319
Andalusite	2.79	0.323
Andorite IV	2.354	0.117
Andorite VI	2.354	0.117
Andradite	2.682	0.37
Andreadiniite	2.35	0.114
Andrianovite	2.666	0.371
Anduoite	2.187	0.005
Andychristyite	2.852	0.24
Andyrobertsite	2.795	0.271
Angarfite	2.778	0.262
Angelaite	2.267	0.143
Anglesite	3.112	0.165
Anhydrite	2.89	0.342
Anhydrokainite	2.704	0.392
Anilite	2.147	0.16
Ankinovichite	2.689	0.273
Annabergite	2.712	0.239
Annite	2.695	0.324
Anorpiment	2.42	0.091
Anorthite	2.734	0.349
Anorthominasragrite	2.755	0.239
Ansermetite	2.705	0.275
Antarcticite	2.589	0.264
Anthoinite	2.837	0.252
Anthonyite	2.621	0.243
Anthophyllite	2.715	0.331
Antigorite	2.638	0.331
Antimonselite	2.35	0.117
Antimony	2.05	NA
Antipinite	2.762	0.323
Antlerite	2.788	0.248
Antofagastaite	2.681	0.359
Anyuiite	2.4	0.051
Anzaite-(Ce)	2.689	0.362
Apachite	2.742	0.256
Apexite	2.61	0.272
Aphthitalite	2.576	0.456
Apjohnite	2.726	0.233
Aplowite	2.754	0.233
Apuanite	2.782	0.271
Aqualite	2.731	0.3
Aradite	2.596	0.437
Aragonite	2.774	0.384
Arakiite	2.64	0.29
Aramayoite	2.306	0.137
Arangasite	2.751	0.247
Arapovite	NA	NA
Aravaipaite	3.266	0.277
Aravaite	2.601	0.428
Arcanite	2.569	0.481
Archerite	2.646	0.363
Arctite	2.613	0.436
Arcubisite	2.152	0.148
Ardaite	2.488	0.128
Ardealite	2.714	0.29
Ardennite-(As)	2.735	0.302
Ardennite-(V)	2.724	0.307
Arfvedsonite	2.717	0.325
Argandite	2.629	0.316
Argentobaumhauerite	2.429	0.074
Argentodufrenoysite	2.424	0.077
Argentojarosite	2.844	0.239
Argentoliveingite	NA	NA
Argentopentlandite	2.208	0.165
Argentopyrite	2.222	0.177
Argentotennantite-(Zn)	2.232	0.153
Argutite	2.963	0.279
Argyrodite	2.195	0.148
Arhbarite	2.712	0.29
Ariegilatite	2.583	0.437
Arisite-(Ce)	NA	NA
Arisite-(La)	NA	NA
Armalcolite	2.897	0.32
Armangite	2.707	0.305
Armbrusterite	2.702	0.325
Armenite	2.751	0.317
Armstrongite	2.793	0.292
Arrojadite-(BaFe)	2.808	0.289
Arrojadite-(KFe)	2.785	0.299
Arrojadite-(KNa)	2.753	0.316
Arrojadite-(PbFe)	2.825	0.278
Arrojadite-(SrFe)	2.809	0.288
Arsenatrotitanite	2.731	0.378
Arsenbrackebuschite	3.045	0.192
Arsendescloizite	2.84	0.259
Arsenic	2.18	NA
Arseniopleite	2.72	0.351
Arseniosiderite	2.765	0.292
Arsenmarcobaldiite	2.442	0.069
Arsenmedaite	2.767	0.304
Arsenoclasite	2.704	0.303
Arsenocrandallite	2.731	0.291
Arsenoflorencite-(Ce)	2.757	0.287
Arsenoflorencite-(La)	2.756	0.288
Arsenogorceixite	2.727	0.295
Arsenogoyazite	2.73	0.292
Arsenohauchecornite	2.208	0.147
Arsenohopeite	2.728	0.264
Arsenolamprite	2.18	NA
Arsenolite	2.936	0.235
Arsenopalladinite	2.195	0.004
Arsenopyrite	2.197	0.171
Arsenovanmeersscheite	2.801	0.265
Arsenowagnerite	2.818	0.376
Arsentsumebite	2.965	0.208
Arsenudinaite	2.7	0.363
Arsenuranospathite	2.702	0.247
Arsenuranylite	2.766	0.278
Arsiccioite	2.318	0.122
Arsmirandite	2.526	0.406
Arthurite	2.761	0.244
Artinite	2.647	0.285
Artroeite	3.018	0.308
Artsmithite	2.6	0.291
Arzrunite	2.768	0.223
Asbecasite	2.746	0.325
Asbolane	NA	NA
Aschamalmite	NA	NA
Ashburtonite	2.852	0.227
Ashcroftine-(Y)	2.746	0.321
Ashoverite	2.586	0.314
Asisite	2.892	0.201
Askagenite-(Nd)	2.77	0.321
Aspidolite	2.63	0.362
Asselbornite	2.809	0.259
Astrocyanite-(Ce)	2.856	0.265
Astrophyllite	2.721	0.326
Atacamite	2.653	0.262
Atelestite	2.906	0.238
Atelisite-(Y)	2.685	0.315
Atencioite	2.712	0.291
Athabascaite	2.189	0.157
Atheneite	2.2	0
Atlasovite	2.941	0.245
Atokite	2.14	0.056
Attakolite	2.779	0.292
Attikaite	2.732	0.303
Aubertite	2.711	0.231
Augelite	2.776	0.278
Auriacusite	2.889	0.266
Auricupride	2.06	0.155
Aurivilliusite	2.525	0.271
Aurorite	2.69	0.299
Aurostibite	2.213	0.128
Austinite	2.692	0.354
Autunite	2.713	0.263
Avdoninite	2.574	0.301
Averievite	2.769	0.286
Avicennite	2.88	0.266
Avogadrite	3.13	0.438
Awaruite	1.89	0.021
Axelite	2.586	0.407
Axinite-(Fe)	2.738	0.324
Axinite-(Mg)	2.719	0.336
Axinite-(Mn)	2.728	0.33
Azurite	2.848	0.24
Babanekite	2.711	0.24
Babefphite	2.799	0.395
Babingtonite	2.758	0.321
Backite	2.925	0.236
Badalovite	2.707	0.362
Baddeleyite	2.737	0.445
Bafertisite	2.766	0.335
Bahianite	2.832	0.283
Bairdite	2.877	0.232
Bakhchisaraitsevite	2.648	0.316
Baksanite	2.187	0.116
Balangeroite	2.587	0.344
Balestraite	2.665	0.382
Balipholite	2.649	0.33
Balkanite	2.147	0.151
Balyakinite	2.864	0.276
Banalsite	2.66	0.373
Bandylite	2.696	0.248
Bannermanite	NA	NA
Bannisterite	NA	NA
Baotite	2.829	0.327
Barahonaite-(Al)	NA	NA
Bararite	2.909	0.297
Baratovite	2.674	0.386
Barberiite	2.98	0.303
Barbosalite	2.863	0.252
Barentsite	2.664	0.423
Bariandite	2.771	0.266
Bario-olgite	2.81	0.359
Bario-orthojoaquinite	2.728	0.339
Barioferrite	2.757	0.31
Barioperovskite	2.55	0.486
Bariopharmacoalumite	2.774	0.257
Bariopharmacosiderite	2.783	0.242
Bariosincosite	2.751	0.282
Barlowite	2.688	0.271
Barnesite	2.733	0.323
Barrerite	2.709	0.294
Barroisite	2.706	0.338
Barrotite	2.682	0.25
Barstowite	2.882	0.173
Bartelkeite	2.81	0.246
Bartonite	2.098	0.277
Barwoodite	2.599	0.35
Barylite	2.659	0.375
Barysilite	2.884	0.238
Baryte	2.872	0.359
Barytocalcite	2.763	0.371
Barytolamprophyllite	2.595	0.396
Bassanite	2.791	0.336
Bassetite	2.737	0.251
Bassoite	2.664	0.305
Bastnasite-(Ce)	2.995	0.343
Bastnasite-(La)	2.992	0.346
Bastnasite-(Nd)	2.998	0.34
Bastnasite-(Y)	3.012	0.329
Batievaite-(Y)	2.676	0.318
Batiferrite	2.738	0.321
Batisite	2.678	0.377
Baumhauerite	2.433	0.072
Baumhauerite II	2.433	0.074
Baumoite	2.855	0.26
Baumstarkite	2.285	0.136
Bauranoite	2.665	0.31
Bavenite	NA	NA
Bayerite	2.647	0.291
Bayldonite	2.811	0.243
Bayleyite	2.685	0.246
Baylissite	2.611	0.33
Bazhenovite	2.557	0.284
Bazirite	2.777	0.345
Bazzite	NA	NA
Bearsite	2.67	0.265
Bearthite	2.743	0.346
Beaverite-(Cu)	2.862	0.23
Beaverite-(Zn)	2.852	0.236
Bechererite	2.667	0.273
Beckettite	2.654	0.363
Becquerelite	2.727	0.286
Bederite	2.801	0.293
Behierite	2.883	0.305
Behoite	2.57	0.325
Behounekite	2.844	0.235
Beidellite	NA	NA
Belakovskiite	2.715	0.347
Belendorffite	1.946	0.027
Belkovite	2.803	0.335
Bellbergite	2.688	0.294
Bellidoite	2.117	0.177
Bellingerite	3.008	0.193
Belloite	2.675	0.277
Belogubite	2.729	0.233
Belousovite	2.746	0.365
Belovite-(Ce)	2.701	0.404
Belovite-(La)	2.7	0.405
Belyankinite	2.728	0.273
Bementite	2.704	0.297
Benauite	2.755	0.277
Benavidesite	2.372	0.119
Bendadaite	2.759	0.246
Benitoite	2.792	0.335
Benjaminite	2.313	0.13
Benleonardite	2.122	0.128
Benstonite	2.769	0.351
Bentorite	2.639	0.269
Benyacarite	2.712	0.263
Beraunite	2.778	0.244
Berborite	2.635	0.304
Berdesinskiite	2.75	0.346
Berezanskite	2.768	0.329
Bergenite	2.749	0.3
Bergslagite	2.683	0.359
Berlinite	2.927	0.279
Bermanite	2.731	0.265
Bernalite	2.679	0.27
Bernardite	2.399	0.092
Berndtite	2.373	0.151
Berryite	2.322	0.125
Berthierine	2.748	0.283
Berthierite	2.321	0.142
Bertossaite	2.736	0.323
Bertrandite	2.673	0.321
Beryl	2.802	0.299
Beryllite	2.633	0.309
Beryllonite	2.636	0.405
Berzelianite	NA	NA
Berzeliite	2.669	0.386
Beshtauite	2.769	0.231
Betalomonosovite	NA	NA
Betekhtinite	2.18	0.161
Betpakdalite-CaCa	2.764	0.249
Betpakdalite-CaMg	2.766	0.247
Betpakdalite-NaCa	2.754	0.251
Betpakdalite-NaNa	2.752	0.252
Bettertonite	2.686	0.249
Beudantite	2.844	0.237
Beusite	2.812	0.303
Beusite-(Ca)	2.769	0.336
Beyerite	2.897	0.277
Bezsmertnovite	2.168	0.157
Bianchite	2.71	0.238
Bicchulite	2.603	0.378
Bideauxite	3.004	0.253
Bieberite	2.707	0.231
Biehlite	2.989	0.227
Bigcreekite	2.663	0.292
Bijvoetite-(Y)	2.783	0.263
Bikitaite	2.682	0.336
Bilibinskite	2.244	0.125
Bilinite	2.734	0.227
Billietite	2.725	0.288
Billingsleyite	2.226	0.146
Bindheimite	2.985	0.213
Biphosphammite	2.683	0.227
Biraite-(Ce)	2.801	0.324
Birchite	2.783	0.246
Biringuccite	2.653	0.331
Birnessite	2.69	0.307
Birunite	2.672	0.329
Bischofite	2.603	0.25
Bismite	2.872	0.271
Bismoclite	2.873	0.262
Bismuth	2.02	NA
Bismuthinite	2.356	0.13
Bismutite	2.974	0.223
Bismutocolumbite	2.897	0.294
Bismutoferrite	2.843	0.268
Bismutohauchecornite	2.204	0.15
Bismutostibiconite	2.912	0.252
Bismutotantalite	2.88	0.307
Bitikleite	2.656	0.384
Bityite	2.63	0.361
Bixbyite	2.684	0.386
Bjarebyite	2.768	0.306
Blakeite	2.923	0.248
Blatonite	2.897	0.261
Blatterite	2.673	0.33
Bleasdaleite	2.802	0.272
Blixite	2.846	0.19
Blodite	2.688	0.311
Bluelizardite	2.675	0.373
Bluestreakite	2.654	0.315
Bobcookite	2.75	0.247
Bobfergusonite	2.788	0.314
Bobierrite	2.664	0.273
Bobjonesite	2.808	0.241
Bobkingite	2.642	0.248
Bobmeyerite	2.786	0.249
Bobshannonite	2.652	0.374
Bobtraillite	2.715	0.326
Bodieite	3.015	0.211
Bogdanovite	NA	NA
Boggildite	2.938	0.434
Bogvadite	3.125	0.42
Bohdanowiczite	2.262	0.148
Bohmite	2.673	0.344
Bohuslavite	NA	NA
Bokite	2.794	0.259
Boleite	2.711	0.223
Bolivarite	2.698	0.256
Boltwoodite	2.782	0.277
Bonaccordite	2.766	0.29
Bonattite	2.784	0.233
Bonazziite	2.38	0.09
Bonshtedtite	2.572	0.421
Boothite	2.708	0.231
Boracite	2.754	0.304
Borax	2.616	0.277
Borcarite	2.677	0.331
Borisenkoite	2.848	0.276
Borishanskiite	NA	NA
Bornemanite	2.768	0.355
Bornhardtite	2.263	0.158
Bornite	2.165	0.165
Borocookeite	2.705	0.297
Borodaevite	2.331	0.126
Boromuscovite	2.736	0.32
Borovskite	2.131	0.028
Boscardinite	2.391	0.097
Bosiite	2.759	0.304
Bosoite	NA	NA
Bostwickite	2.679	0.295
Botallackite	2.653	0.262
Botryogen	2.753	0.242
Bottinoite	2.683	0.234
Bouazzerite	2.71	0.242
Boulangerite	2.412	0.089
Bournonite	2.337	0.128
Bouskaite	2.902	0.21
Boussingaultite	2.685	0.233
Bowieite	2.46	0.067
Boyleite	2.742	0.242
Bracewellite	2.685	0.335
Brackebuschite	2.842	0.278
Bradaczekite	2.818	0.291
Bradleyite	2.532	0.443
Braggite	2.43	0.087
Brandaoite	2.724	0.258
Brandholzite	2.67	0.244
Brandtite	2.69	0.329
Brannerite	2.789	0.351
Brannockite	2.785	0.32
Brassite	2.674	0.262
Braunerite	2.682	0.309
Braunite	2.702	0.345
Brazilianite	2.737	0.306
Bredigite	2.534	0.434
Breithauptite	1.98	0.05
Brendelite	2.888	0.24
Brenkite	2.854	0.43
Brewsterite-Ba	2.744	0.282
Brianroulstonite	2.636	0.277
Brianyoungite	2.692	0.284
Briartite	2.245	0.161
Britholite-(Ce)	2.708	0.37
Britholite-(Y)	2.717	0.363
Britvinite	2.798	0.274
Brochantite	2.751	0.25
Brockite	2.974	0.216
Brodtkorbite	2.18	0.156
Bromargyrite	2.445	0.298
Bromellite	2.505	0.528
Brookite	2.807	0.391
Brownmillerite	2.516	0.448
Brucite	2.518	0.364
Bruggenite	2.9	0.27
Brugnatellite	2.597	0.294
Brunogeierite	2.776	0.299
Brushite	2.679	0.299
Bubnovaite	2.637	0.416
Buckhornite	2.351	0.099
Buddingtonite	2.745	0.267
Bukovite	2.188	0.145
Bukovskyite	2.756	0.234
Bulachite	2.709	0.259
Bulgakite	2.724	0.299
Bultfonteinite	2.64	0.387
Bunsenite	2.675	0.404
Burangaite	2.758	0.281
Burbankite	3.013	0.253
Burckhardtite	2.912	0.251
Burgessite	2.732	0.239
Burkeite	2.533	0.456
Burnettite	2.678	0.376
Burnsite	2.745	0.274
Burovaite-Ca	2.727	0.302
Buryatite	2.655	0.27
Buserite	2.62	0.302
Bushmakinite	2.883	0.255
Bussenite	2.691	0.366
Bussyite-(Y)	2.681	0.399
Bustamite	2.699	0.366
Butianite	2.064	0.142
Butlerite	2.821	0.234
Butschliite	2.58	0.444
Buttgenbachite	NA	NA
Bykovaite	2.749	0.298
Byrudite	2.82	0.33
Bytizite	2.2	0.151
Cabalzarite	2.694	0.325
Cabriite	2.065	0.076
Cabvinite	2.981	0.324
Cacoxenite	2.721	0.238
Cadmium	1.69	NA
Cadmoindite	2.224	0.2
Cadmoselite	2.12	0.287
Caesiumpharmacosiderite	2.746	0.269
Cafarsite	2.71	0.343
Cafetite	2.647	0.365
Cahnite	2.659	0.334
Cairncrossite	NA	NA
Calaverite	2.247	0.113
Calciborite	2.691	0.37
Calcinaksite	2.63	0.376
Calcio-olivine	2.523	0.469
Calcioancylite-(Ce)	3.218	0.138
Calcioancylite-(Nd)	2.84	0.282
Calcioandyrobertsite	2.778	0.284
Calcioaravaipaite	3.212	0.386
Calcioburbankite	2.919	0.298
Calciocopiapite	2.772	0.234
Calciodelrioite	2.679	0.297
Calcioferrite	2.71	0.279
Calciohilairite	2.718	0.301
Calciojohillerite	2.684	0.374
Calciolangbeinite	2.772	0.374
Calciomurmanite	2.686	0.329
Calciosamarskite	3.44	0
Calciotantite	2.802	0.351
Calciouranoite	2.752	0.268
Calcioursilite	2.717	0.283
Calcite	2.774	0.384
Calcurmolite	NA	NA
Calcybeborosilite-(Y)	2.952	0.261
Calderite	2.765	0.309
Calderonite	2.861	0.266
Caledonite	2.926	0.203
Calkinsite-(Ce)	2.777	0.27
Callaghanite	2.647	0.279
Calomel	2.58	0.318
Calumetite	2.599	0.266
Calvertite	2.202	0.163
Calzirtite	2.671	0.394
Camaraite	2.749	0.332
Camerolaite	2.691	0.252
Camgasite	2.629	0.288
Campigliaite	2.744	0.245
Canasite	2.603	0.388
Canavesite	2.663	0.271
Cancrinite	2.558	0.39
Cancrisilite	2.622	0.364
Canfieldite	2.192	0.15
Cannizzarite	2.395	0.099
Cannonite	2.925	0.223
Canutite	2.752	0.314
Caoxite	2.711	0.274
Capgaronnite	2.418	0.238
Cappelenite-(Y)	2.778	0.343
Capranicaite	2.68	0.355
Caracolite	2.84	0.316
Carboborite	2.673	0.28
Carbobystrite	2.588	0.371
Carbocernaite	3.218	0.128
Carboirite	2.734	0.297
Carbokentbrooksite	2.65	0.371
Carbonatecyanotrichite	2.676	0.256
Cardite	2.742	0.266
Caresite	2.665	0.257
Carletonite	2.685	0.363
Carlfrancisite	2.665	0.3
Carlfriesite	2.902	0.291
Carlgieseckeite-(Nd)	2.71	0.398
Carlhintzeite	3.024	0.406
Carlinite	2.22	0.14
Carlosbarbosaite	2.805	0.286
Carlosruizite	2.782	0.316
Carlsbergite	2.35	0.415
Carmichaelite	3.44	NA
Carminite	2.891	0.238
Carnallite	2.55	0.288
Carnotite	2.684	0.347
Carpathite	2.433	0.069
Carpholite	2.725	0.293
Carraraite	2.658	0.267
Carrollite	2.283	0.162
Caryinite	2.693	0.371
Caryochroite	2.764	0.309
Caryopilite	2.678	0.303
Cascandite	2.748	0.333
Cassagnaite	2.696	0.327
Cassedanneite	2.897	0.247
Cassiterite	2.947	0.29
Catamarcaite	2.276	0.146
Catapleiite	2.644	0.349
Cattierite	2.347	0.172
Cattiite	2.637	0.248
Cavoite	2.725	0.37
Cayalsite-(Y)	2.836	0.372
Caysichite-(Y)	2.804	0.279
Cebaite-(Ce)	2.86	0.348
Cebollite	2.592	0.38
Cechite	2.799	0.281
Cejkaite	2.663	0.399
Celadonite	2.726	0.327
Celestine	2.882	0.349
Celsian	2.725	0.356
Centennialite	NA	NA
Cerchiaraite-(Al)	2.68	0.331
Cerchiaraite-(Fe)	2.698	0.321
Cerchiaraite-(Mn)	2.675	0.334
Cerianite-(Ce)	2.667	0.502
Cerite-(Ce)	2.685	0.351
Cerite-(La)	2.685	0.351
Cernyite	2.221	0.176
Cerromojonite	2.317	0.126
Ceruleite	2.714	0.26
Cerussite	3.04	0.182
Cervantite	2.977	0.241
Cervelleite	2.067	0.126
Cesanite	2.702	0.384
Cesarferreiraite	2.716	0.241
Cesarolite	2.779	0.298
Cesbronite	2.758	0.258
Cesiodymite	2.917	0.274
Cesplumtantite	2.787	0.339
Cetineite	2.551	0.324
Chabazite-Ca	2.703	0.276
Chabazite-K	2.681	0.296
Chabazite-Na	2.658	0.305
Chabazite-Sr	2.71	0.281
Chabourneite	2.381	0.1
Chadwickite	2.87	0.288
Chaidamuite	2.814	0.235
Chalcanthite	2.735	0.232
Chalcoalumite	2.695	0.258
Chalcocite	2.127	0.185
Chalcocyanite	3.04	0.216
Chalcomenite	2.768	0.238
Chalconatronite	2.651	0.316
Chalcophanite	2.695	0.295
Chalcophyllite	2.691	0.239
Chalcopyrite	2.223	0.186
Chalcosiderite	2.785	0.245
Chalcostibite	2.278	0.156
Chalcothallite	2.042	0.237
Challacolloite	2.66	0.313
Chambersite	2.784	0.282
Chameanite	2.211	0.159
Chanabayaite	2.608	0.171
Changbaiite	2.908	0.284
Changoite	2.702	0.302
Chantalite	2.653	0.327
Chaoite	2.55	NA
Chapmanite	2.845	0.267
Charleshatchettite	2.693	0.276
Charlesite	2.632	0.274
Charmarite	2.639	0.274
Charoite	NA	NA
Chatkalite	2.223	0.157
Chayesite	2.789	0.313
Chegemite	2.51	0.432
Chekhovichite	2.958	0.228
Chelkarite	2.624	0.274
Chenevixite	2.814	0.259
Chengdeite	2.108	0.088
Chenguodaite	2.108	0.137
Chenite	2.879	0.21
Cheralite	2.85	0.326
Cherepanovite	2.23	0.032
Chernikovite	2.751	0.253
Chernovite-(Y)	2.86	0.332
Chernykhite	2.707	0.333
Chervetite	2.909	0.264
Chesnokovite	2.565	0.287
Chesterite	2.717	0.326
Chevkinite-(Ce)	2.779	0.335
Chiavennite	2.715	0.302
Chibaite	NA	NA
Childrenite	2.751	0.267
Chinchorroite	2.686	0.292
Chinleite-(Y)	2.845	0.304
Chiolite	2.964	0.469
Chistyakovaite	2.79	0.265
Chivruaiite	2.728	0.285
Chkalovite	2.534	0.429
Chladniite	2.693	0.364
Chlorapatite	2.667	0.393
Chlorargyrite	2.545	0.342
Chlorartinite	2.636	0.291
Chlorbartonite	2.089	0.277
Chloritoid	2.725	0.301
Chlorkyuygenite	2.532	0.396
Chlormagaluminite	2.583	0.296
Chlormayenite	2.516	0.424
Chloromagnesite	2.543	0.42
Chloromenite	2.861	0.231
Chlorophoenicite	2.933	0.261
Chlorothionite	2.62	0.408
Chloroxiphite	2.781	0.219
Choloalite	2.93	0.248
Chondrodite	2.696	0.4
Chongite	2.696	0.313
Chovanite	NA	NA
Chrisstanleyite	2.296	0.115
Christite	2.327	0.122
Christofschaferite-(Ce)	2.788	0.329
Chromatite	2.737	0.405
Chrombismite	2.883	0.247
Chromceladonite	2.718	0.331
Chromferide	1.83	NA
Chromite	2.701	0.342
Chromium	1.66	NA
Chromium-dravite	2.737	0.311
Chromo-alumino-povondraite	2.75	0.31
Chromphyllite	2.72	0.327
Chromschieffelinite	2.837	0.221
Chrysoberyl	2.65	0.372
Chrysocolla	NA	NA
Chrysothallite	2.5	0.356
Chrysotile	2.638	0.331
Chubarovite	2.533	0.395
Chudobaite	2.686	0.275
Chukanovite	2.781	0.26
Chukhrovite-(Ca)	2.823	0.323
Chukhrovite-(Nd)	2.825	0.321
Churchite-(Y)	2.738	0.286
Chursinite	2.849	0.26
Chvaleticeite	2.705	0.241
Chvilevaite	2.03	0.469
Cianciulliite	2.57	0.287
Cinnabar	2.29	0.179
Ciprianiite	2.698	0.349
Clairite	2.812	0.222
Claraite	2.749	0.251
Claringbullite	2.699	0.273
Clarkeite	NA	NA
Claudetite	2.936	0.235
Clausthalite	2.44	0.064
Clearcreekite	2.679	0.245
Clerite	2.281	0.179
Cleusonite	2.607	0.316
Cliffordite	2.972	0.253
Clino-ferri-holmquistite	2.725	0.328
Clino-ferro-ferri-holmquistite	2.763	0.304
Clino-suenoite	2.727	0.323
Clinoatacamite	2.653	0.262
Clinobehoite	2.57	0.325
Clinobisvanite	2.902	0.291
Clinochlore	2.639	0.325
Clinoclase	2.754	0.261
Clinohedrite	2.615	0.356
Clinohumite	2.658	0.388
Clinokurchatovite	2.621	0.39
Clinophosinaite	2.458	0.474
Clinoptilolite-Ca	2.773	0.269
Clinoptilolite-K	2.736	0.288
Clinoptilolite-Na	2.74	0.285
Clinosafflorite	2.08	0.083
Clinotobermorite	2.668	0.366
Clinoungemachite	2.624	0.344
Clinozoisite	2.702	0.349
Clintonite	2.62	0.364
Cloncurryite	2.837	0.26
Coalingite	2.581	0.305
Cobaltarthurite	2.761	0.245
Cobaltaustinite	2.718	0.34
Cobaltite	2.213	0.159
Cobaltkieserite	2.896	0.231
Cobaltkoritnigite	2.786	0.25
Cobaltlotharmeyerite	2.754	0.286
Cobaltneustadtelite	2.957	0.23
Cobaltoblodite	2.711	0.297
Cobaltomenite	2.766	0.239
Cobaltpentlandite	2.209	0.163
Cobalttsumcorite	2.824	0.239
Cobaltzippeite	2.806	0.266
Coccinite	2.44	0.156
Cochromite	2.709	0.338
Coconinoite	2.744	0.244
Coesite	2.927	0.304
Coffinite	NA	NA
Cohenite	2.01	0.179
Coldwellite	2.173	0.11
Colemanite	2.685	0.292
Colimaite	1.801	0.485
Colinowensite	2.723	0.356
Collinsite	2.678	0.337
Coloradoite	2.05	0.034
Colquiriite	3.052	0.46
Columbite-(Fe)	2.852	0.31
Columbite-(Mg)	2.794	0.348
Columbite-(Mn)	2.821	0.329
Colusite	2.247	0.152
Comancheite	2.542	0.21
Comblainite	2.685	0.245
Compreignacite	2.696	0.307
Congolite	2.819	0.26
Conichalcite	2.72	0.339
Connellite	2.653	0.248
Cooperite	2.43	0.087
Coparsite	2.798	0.269
Copiapite	2.781	0.227
Copper	1.9	NA
Coquandite	NA	NA
Coquimbite	2.801	0.225
Coralloite	2.73	0.265
Corderoite	2.497	0.209
Cordierite	2.775	0.316
Cordylite-(Ce)	2.874	0.311
Cordylite-(La)	2.83	0.345
Corkite	2.844	0.236
Cornetite	2.755	0.261
Cornubite	2.78	0.256
Cornwallite	2.78	0.256
Coronadite	2.791	0.321
Correianevesite	2.743	0.269
Corrensite	NA	NA
Cortesognoite	2.698	0.314
Corundum	2.708	0.37
Corvusite	NA	NA
Cosalite	2.4	0.1
Coskrenite-(Ce)	2.774	0.25
Costibite	2.17	0.168
Cotunnite	2.883	0.166
Coulsonite	2.693	0.347
Cousinite	2.756	0.274
Coutinhoite	NA	NA
Covellite	2.24	0.215
Cowlesite	2.679	0.286
Coyoteite	2.333	0.27
Crandallite	2.732	0.29
Crawfordite	2.505	0.462
Creaseyite	2.764	0.251
Crednerite	2.583	0.387
Creedite	2.906	0.356
Crerarite	NA	NA
Crichtonite	2.632	0.321
Criddleite	2.301	0.121
Cristobalite	2.927	0.304
Crocoite	2.958	0.262
Cronstedtite	2.721	0.276
Crookesite	2.128	0.147
Cryobostryxite	2.512	0.333
Cryolite	2.828	0.53
Cryolithionite	2.836	0.511
Cryptochalcite	2.918	0.273
Cryptohalite	2.909	0.297
Cryptomelane	2.73	0.357
Cryptophyllite	2.62	0.329
Cualstibite	2.684	0.253
Cuatrocapaite-(K)	2.665	0.273
Cubanite	2.217	0.18
Cuboargyrite	2.285	0.151
Cumengeite	2.72	0.217
Cummingtonite	2.715	0.331
Cuprite	2.413	0.368
Cuproauride	2.06	0.155
Cuprobismutite	2.289	0.135
Cuprocopiapite	2.781	0.226
Cuproiridsite	2.374	0.116
Cuprokalininite	2.22	0.205
Cupromakopavonite	2.316	0.127
Cupromakovickyite	2.318	0.128
Cupromolybdite	2.927	0.245
Cuproneyite	2.379	0.104
Cupropavonite	2.42	0.113
Cupropearceite	2.187	0.146
Cupropolybasite	2.178	0.148
Cuprorhodsite	2.48	0.062
Cuprorivaite	2.806	0.31
Cuprosklodowskite	2.735	0.264
Cuprospinel	2.76	0.307
Cuprostibite	1.9	0
Cuprotungstite	2.895	0.236
Curienite	2.776	0.271
Curite	NA	NA
Currierite	2.727	0.292
Cuzticite	2.773	0.251
Cyanochroite	2.686	0.292
Cyanotrichite	2.696	0.254
Cylindrite	2.37	0.118
Cymrite	2.549	0.342
Cyrilovite	2.734	0.278
Dachiardite-Ca	2.774	0.27
Dachiardite-Na	2.741	0.285
Dadsonite	2.411	0.095
Dagenaisite	2.769	0.316
Daliranite	2.399	0.096
Dalnegorskite	2.662	0.378
Dalnegroite	2.381	0.1
Dalyite	2.749	0.347
Damaraite	2.834	0.205
Danalite	2.678	0.312
Danbaite	1.733	0.083
Danburite	2.8	0.314
Danielsite	2.15	0.15
Dansite	2.583	0.425
Dansite-(Fe)	2.59	0.422
Dansite-(Mn)	2.586	0.424
Dantopaite	2.317	0.128
Daomanite	2.304	0.125
Daqingshanite-(Ce)	2.787	0.349
Darapiosite	2.708	0.348
Darapskite	2.689	0.377
Dargaite	2.577	0.428
Darrellhenryite	2.746	0.313
Dashkovaite	2.683	0.259
Datolite	2.704	0.345
Daubreeite	2.775	0.278
Daubreelite	2.21	0.21
Davanite	2.758	0.341
Davidite-(Ce)	2.817	0.346
Davidite-(La)	2.816	0.346
Davidlloydite	2.728	0.264
Davinciite	2.628	0.383
Davisite	2.651	0.393
Davreuxite	2.768	0.303
Davyne	2.561	0.406
Dawsonite	2.669	0.344
Deanesmithite	2.617	0.275
Debattistiite	2.262	0.127
Decrespignyite-(Y)	2.771	0.279
Deerite	2.775	0.273
Defernite	2.431	0.41
Dekatriasartorite	2.43	0.073
Delafossite	2.653	0.343
Delhayelite	2.617	0.415
Delhuyarite-(Ce)	2.764	0.327
Deliensite	2.79	0.247
Delindeite	2.645	0.355
Dellaite	2.534	0.421
Deloneite	2.822	0.343
Deloryite	2.812	0.258
Delrioite	2.677	0.299
Delvauxite	2.702	0.263
Demagistrisite	2.677	0.321
Demesmaekerite	2.862	0.236
Denisovite	2.668	0.416
Denningite	2.834	0.3
Depmeierite	NA	NA
Derbylite	2.798	0.297
Derriksite	2.794	0.256
Dervillite	2.24	0.146
Desautelsite	2.597	0.295
Descloizite	2.779	0.293
Despujolsite	2.703	0.3
Dessauite-(Y)	2.632	0.321
Destinezite	2.77	0.235
Deveroite-(Ce)	2.744	0.245
Devilline	2.74	0.26
Devitoite	2.729	0.326
Dewindtite	2.802	0.254
Diaboleite	2.726	0.225
Diadochite	2.77	0.235
Diamond	2.55	NA
Diaoyudaoite	2.659	0.359
Diaphorite	2.328	0.122
Diaspore	2.673	0.344
Dickinsonite-(KMnNa)	2.724	0.334
Dickite	2.752	0.281
Diegogattaite	2.736	0.324
Dietrichite	2.727	0.232
Dietzeite	2.846	0.307
Digenite	2.24	0.215
Dimorphite	2.351	0.091
Dingdaohengite-(Ce)	2.807	0.332
Dinite	2.325	0.073
Diopside	2.675	0.382
Dioptase	2.745	0.274
Dioskouriite	2.628	0.259
Dissakisite-(Ce)	2.694	0.353
Dissakisite-(La)	2.693	0.354
Dittmarite	2.639	0.268
Diversilite-(Ce)	NA	NA
Dixenite	2.683	0.308
Djerfisherite	2.11	0.27
Djurleite	2.131	0.153
Dmisokolovite	2.716	0.342
Dmisteinbergite	2.734	0.349
Dokuchaevite	2.776	0.283
Dolerophanite	2.948	0.241
Dollaseite-(Ce)	2.705	0.368
Dolomite	2.805	0.337
Doloresite	2.747	0.288
Domerockite	2.768	0.25
Domeykite	1.97	0.071
Domeykite-beta	1.97	0.071
Donbassite	2.743	0.281
Donharrisite	2.21	0.157
Donnayite-(Y)	2.737	0.327
Dorallcharite	2.848	0.236
Dorfmanite	2.549	0.357
Dorrite	2.683	0.348
Douglasite	2.445	0.372
Dovyrenite	2.595	0.387
Downeyite	3.143	0.163
Doyleite	2.647	0.291
Dozyite	2.639	0.323
Dravertite	2.991	0.246
Dravite	2.731	0.315
Dresserite	2.731	0.283
Dreyerite	2.902	0.291
Drobecite	2.744	0.24
Drugmanite	2.882	0.226
Drysdallite	2.42	0.093
Dualite	2.622	0.384
Dufrenite	2.825	0.245
Dufrenoysite	2.436	0.074
Duftite	2.868	0.24
Dugganite	2.894	0.249
Dukeite	2.865	0.25
Dumontite	2.827	0.256
Dumortierite	2.791	0.305
Dundasite	2.804	0.244
Durangite	2.808	0.389
Duranusite	2.26	0.079
Dusmatovite	2.717	0.343
Dussertite	2.752	0.28
Duttonite	2.725	0.297
Dwornikite	2.899	0.229
Dymkovite	2.731	0.258
Dypingite	2.713	0.284
Dzhalindite	2.671	0.275
Dzharkenite	2.31	0.18
Dzhuluite	2.689	0.367
Dzierzanowskite	1.992	0.327
Eakerite	2.755	0.3
Earlandite	2.649	0.257
Earlshannonite	2.75	0.252
Eastonite	2.625	0.364
Ecandrewsite	2.702	0.374
Ecdemite	2.898	0.187
Eckerite	2.24	0.148
Eckermannite	2.662	0.357
Eckhardite	2.904	0.24
Eclarite	2.397	0.099
Ecrinsite	2.386	0.098
Eddavidite	2.741	0.268
Edenharterite	2.399	0.091
Edenite	2.651	0.362
Edgarbaileyite	2.659	0.285
Edgarite	2.211	0.218
Edgrewite	2.568	0.45
Edingtonite	2.699	0.296
Edoylerite	2.658	0.273
Edtollite	2.727	0.335
Edwardsite	2.743	0.246
Effenbergerite	2.799	0.317
Efremovite	2.79	0.248
Eglestonite	2.547	0.255
Ehrleite	2.707	0.296
Eifelite	2.697	0.354
Eirikite	2.72	0.355
Eitelite	2.628	0.408
Ekanite	2.816	0.314
Ekaterinite	2.678	0.311
Ekatite	2.703	0.283
Ekebergite	2.821	0.327
Elasmochloite	2.863	0.288
Elbaite	2.757	0.307
Elbrusite	2.689	0.386
Eldragonite	2.209	0.149
Eleomelanite	2.89	0.282
Eleonorite	2.789	0.243
Eliseevite	2.711	0.322
Ellenbergerite	2.714	0.316
Ellingsenite	2.666	0.324
Ellisite	2.291	0.12
Elpasolite	2.806	0.546
Elpidite	2.718	0.314
Elyite	2.819	0.219
Embreyite	2.937	0.223
Emeleusite	2.707	0.354
Emilite	2.343	0.119
Emmerichite	2.669	0.405
Emmonsite	2.83	0.247
Emplectite	2.27	0.159
Empressite	2.015	0.06
Enargite	2.275	0.149
Engelhauptite	2.683	0.331
Englishite	2.717	0.298
Enneasartorite	2.422	0.078
Eosphorite	2.731	0.28
Ephesite	2.629	0.363
Epididymite	2.709	0.333
Epidote	2.712	0.343
Epidote-(Sr)	2.71	0.345
Epistilbite	2.743	0.276
Epistolite	2.645	0.337
Epsomite	2.686	0.247
Ercitite	2.65	0.315
Erdite	2.36	0.311
Ericlaxmanite	2.861	0.258
Ericssonite	2.674	0.35
Erikapohlite	2.812	0.289
Erikjonssonite	2.904	0.193
Eringaite	2.635	0.396
Eriochalcite	2.656	0.236
Erionite-Ca	2.726	0.275
Erionite-K	2.676	0.301
Erionite-Na	2.681	0.296
Erlichmanite	2.453	0.089
Ernienickelite	2.708	0.288
Erniggliite	2.353	0.114
Ernstburkeite	2.632	0.23
Ernstite	3	0.257
Ershovite	2.629	0.361
Ertixiite	2.695	0.368
Erythrite	2.709	0.241
Erzwiesite	2.354	0.113
Escheite	2.725	0.285
Eskebornite	2.208	0.18
Eskimoite	2.353	0.113
Eskolaite	2.728	0.357
Espadaite	2.713	0.287
Esperite	2.679	0.351
Esquireite	2.729	0.269
Esseneite	2.698	0.366
Ettringite	2.638	0.268
Eucairite	2.127	0.173
Euchlorine	2.853	0.306
Euchroite	2.717	0.247
Euclase	2.72	0.321
Eucryptite	2.607	0.412
Eudialyte	2.632	0.381
Eudidymite	2.709	0.333
Eugenite	1.941	0.014
Eugsterite	2.67	0.368
Eulytine	2.898	0.252
Eurekadumpite	2.687	0.261
Euxenite-(Y)	3.44	0
Evansite	2.667	0.25
Evdokimovite	2.885	0.229
Eveite	2.742	0.313
Evenkite	2.313	0.071
Eveslogite	2.649	0.378
Ewaldite	2.782	0.276
Eylettersite	2.823	0.259
Eyselite	2.891	0.252
Eztlite	2.952	0.224
Faheyite	2.772	0.257
Fahleite	2.729	0.258
Fairbankite	2.95	0.229
Fairchildite	2.58	0.444
Fairfieldite	2.691	0.329
Faizievite	2.698	0.367
Falcondoite	2.744	0.254
Falkmanite	2.415	0.088
Falottaite	2.746	0.243
Falsterite	2.721	0.27
Famatinite	2.259	0.154
Fanfaniite	2.703	0.283
Fangite	2.328	0.118
Farringtonite	2.756	0.342
Fassinaite	3.001	0.17
Faujasite-Ca	2.731	0.258
Faujasite-Mg	2.731	0.258
Faujasite-Na	2.731	0.258
Faustite	2.756	0.263
Favreauite	2.863	0.233
Fayalite	2.76	0.307
Fedorite	2.727	0.336
Fedotovite	2.848	0.311
Feinglosite	2.877	0.235
Feitknechtite	2.658	0.354
Feklichevite	2.651	0.376
Felbertalite	2.37	0.109
Felsobanyaite	2.696	0.256
Fenaksite	2.681	0.367
Fencooperite	2.745	0.334
Feodosiyite	2.642	0.239
Ferberite	2.992	0.239
Ferchromide	1.66	NA
Ferdowsiite	2.297	0.129
Fergusonite-(Ce)	2.747	0.395
Fergusonite-(Ce)-beta	2.747	0.395
Fergusonite-(Nd)-beta	2.75	0.392
Fergusonite-(Y)	2.763	0.382
Fergusonite-(Y)-beta	2.763	0.382
Fermiite	2.726	0.336
Fernandinite	2.899	0.254
Feroxyhyte	2.728	0.307
Ferraioloite	2.71	0.259
Ferrarisite	2.661	0.302
Ferri-fluoro-katophorite	2.712	0.367
Ferri-fluoro-leakeite	2.722	0.363
Ferri-ghoseite	2.725	0.327
Ferri-kaersutite	2.685	0.359
Ferri-katophorite	2.662	0.356
Ferri-leakeite	2.672	0.353
Ferri-mottanaite-(Ce)	2.699	0.356
Ferri-obertiite	2.696	0.354
Ferri-pedrizite	2.674	0.351
Ferri-winchite	2.711	0.336
Ferriakasakaite-(La)	2.714	0.341
Ferriallanite-(Ce)	2.728	0.333
Ferriallanite-(La)	2.727	0.334
Ferricopiapite	2.79	0.224
Ferrierite-Mg	2.768	0.274
Ferrierite-Na	2.767	0.277
Ferrihollandite	2.756	0.343
Ferrihydrite	2.776	0.283
Ferrilotharmeyerite	2.769	0.296
Ferrimolybdite	2.797	0.235
Ferrinatrite	2.756	0.311
Ferriperboeite-(Ce)	2.725	0.335
Ferripyrophyllite	2.847	0.271
Ferrirockbridgeite	2.852	0.243
Ferrisepiolite	2.717	0.278
Ferrisicklerite	NA	NA
Ferristrunzite	2.75	0.243
Ferrisurite	NA	NA
Ferrisymplesite	2.75	0.243
Ferrivauxite	2.737	0.251
Ferro-actinolite	2.774	0.308
Ferro-anthophyllite	2.804	0.274
Ferro-edenite	2.713	0.326
Ferro-ferri-fluoro-leakeite	2.748	0.348
Ferro-ferri-hornblende	2.757	0.308
Ferro-ferri-katophorite	2.711	0.327
Ferro-ferri-nyboite	2.71	0.329
Ferro-ferri-obertiite	2.735	0.331
Ferro-ferri-pedrizite	2.699	0.336
Ferro-fluoro-pedrizite	2.74	0.352
Ferro-gedrite	2.779	0.289
Ferro-holmquistite	2.752	0.311
Ferro-hornblende	2.751	0.311
Ferro-katophorite	2.706	0.33
Ferro-pargasite	2.701	0.332
Ferro-pedrizite	2.688	0.342
Ferro-richterite	2.718	0.323
Ferro-tschermakite	2.739	0.317
Ferroalluaudite	2.856	0.289
Ferroaluminoceladonite	2.74	0.317
Ferrobobfergusonite	2.824	0.293
Ferrobustamite	2.727	0.35
Ferrocarpholite	2.739	0.284
Ferroceladonite	2.75	0.311
Ferroericssonite	2.709	0.33
Ferrohexahydrite	2.717	0.233
Ferrohogbomite-2N2S	2.826	0.299
Ferroindialite	2.793	0.304
Ferrokentbrooksite	2.634	0.383
Ferrokesterite	2.239	0.164
Ferrokinoshitalite	2.685	0.328
Ferrolaueite	2.717	0.241
Ferromerrillite	2.683	0.381
Ferronickelplatinum	2.075	0.115
Ferronigerite-2N1S	2.852	0.281
Ferronigerite-6N6S	2.859	0.279
Ferronordite-(Ce)	2.64	0.384
Ferronordite-(La)	2.64	0.384
Ferrorhodonite	2.743	0.324
Ferrorockbridgeite	2.81	0.256
Ferrorosemaryite	2.845	0.296
Ferrosaponite	2.725	0.276
Ferroselite	2.31	0.18
Ferrosilite	2.81	0.29
Ferroskutterudite	2.093	0.084
Ferrostalderite	2.287	0.142
Ferrostrunzite	2.735	0.243
Ferrotaaffeite-2N2S	2.78	0.323
Ferrotaaffeite-6N3S	2.675	0.339
Ferrotellurite	2.948	0.26
Ferrotitanowodginite	2.824	0.323
Ferrotochilinite	NA	NA
Ferrotychite	2.657	0.384
Ferrovalleriite	2.581	0.248
Ferrovorontsovite	2.294	0.142
Ferrowodginite	2.859	0.303
Ferrowyllieite	2.749	0.337
Fersmanite	2.667	0.412
Fersmite	3.413	0.191
Feruvite	2.756	0.299
Fervanite	2.771	0.271
Fetiasite	2.892	0.269
Fettelite	2.231	0.139
Feynmanite	2.709	0.29
Fibroferrite	2.74	0.233
Fichtelite	2.325	0.073
Fiedlerite	2.853	0.213
Fiemmeite	2.757	0.235
Filatovite	2.745	0.35
Filipstadite	2.81	0.347
Fillowite	2.735	0.337
Finchite	2.733	0.298
Finnemanite	2.906	0.202
Fischesserite	2.238	0.151
Fivegite	NA	NA
Fizelyite	2.377	0.103
Flagstaffite	2.406	0.149
Fleischerite	2.83	0.215
Fletcherite	2.291	0.157
Flinkite	2.697	0.297
Flinteite	2.276	0.5
Florencite-(Ce)	2.757	0.287
Florencite-(La)	2.757	0.288
Florencite-(Nd)	2.758	0.286
Florensovite	2.313	0.182
Florkeite	2.64	0.321
Fluckite	2.726	0.288
Fluellite	2.739	0.264
Fluoborite	2.823	0.42
Fluocerite-(Ce)	3.265	0.438
Fluocerite-(La)	3.26	0.442
Fluor-dravite	2.751	0.318
Fluor-elbaite	2.778	0.311
Fluor-liddicoatite	2.746	0.323
Fluor-schorl	2.781	0.3
Fluor-tsilaisite	2.765	0.309
Fluor-uvite	2.747	0.321
Fluorannite	2.799	0.343
Fluorapatite	2.706	0.4
Fluorapophyllite-(K)	2.681	0.317
Fluorapophyllite-(Na)	2.683	0.315
Fluorarrojadite-(BaFe)	2.836	0.292
Fluorarrojadite-(BaNa)	2.802	0.31
Fluorbarytolamprophyllite	2.888	0.315
Fluorbritholite-(Ce)	2.76	0.379
Fluorbritholite-(Y)	2.77	0.372
Fluorcalciomicrolite	2.686	0.438
Fluorcalciopyrochlore	2.699	0.431
Fluorcalcioromeite	2.786	0.388
Fluorcanasite	2.667	0.397
Fluorcaphite	2.704	0.402
Fluorchegemite	2.581	0.455
Fluorellestadite	2.561	0.46
Fluorite	2.987	0.576
Fluorkyuygenite	2.555	0.402
Fluormayenite	2.543	0.43
Fluornatrocoulsellite	3.344	0.378
Fluornatromicrolite	2.855	0.382
Fluornatropyrochlore	3.091	0.279
Fluoro-edenite	2.701	0.373
Fluoro-leakeite	2.711	0.369
Fluoro-pargasite	2.701	0.372
Fluoro-pedrizite	2.714	0.367
Fluoro-richterite	2.706	0.371
Fluoro-riebeckite	2.817	0.315
Fluoro-tremolite	2.754	0.352
Fluorokinoshitalite	2.71	0.392
Fluorophlogopite	2.721	0.388
Fluorotetraferriphlogopite	2.732	0.382
Fluorphosphohedyphane	2.896	0.293
Fluorstrophite	2.697	0.407
Fluorvesuvianite	2.661	0.385
Fluorwavellite	2.763	0.262
Flurlite	2.708	0.253
Foggite	2.691	0.312
Foitite	2.79	0.283
Folvikite	2.635	0.355
Fontanite	2.775	0.277
Foordite	2.867	0.302
Footemineite	2.706	0.294
Foretite	2.691	0.296
Formanite-(Y)	2.747	0.392
Formicaite	2.696	0.311
Fornacite	2.904	0.24
Forsterite	2.611	0.403
Foshagite	2.597	0.393
Fougerite	2.676	0.251
Fourmarierite	NA	NA
Fowlerite	3.055	0.252
Fraipontite	2.737	0.289
Francevillite	2.731	0.3
Franciscanite	2.673	0.324
Francisite	2.9	0.234
Franckeite	2.396	0.103
Francoanellite	2.727	0.275
Francoisite-(Ce)	2.779	0.275
Francoisite-(Nd)	2.779	0.274
Franconite	2.657	0.31
Frankamenite	2.628	0.394
Frankdicksonite	2.95	0.605
Frankhawthorneite	2.813	0.258
Franklinfurnaceite	2.612	0.331
Franklinite	2.724	0.328
Franklinphilite	2.584	0.325
Fransoletite	2.71	0.304
Franzinite	2.657	0.375
Freboldite	2.215	0.214
Fredrikssonite	2.601	0.391
Freedite	2.866	0.196
Freibergite	2.214	0.148
Freieslebenite	2.342	0.125
Fresnoite	2.665	0.399
Freudenbergite	2.685	0.377
Friedelite	2.69	0.297
Friedrichbeckeite	2.751	0.328
Friedrichite	2.335	0.121
Fritzscheite	2.644	0.296
Frohbergite	2.01	0.078
Frolovite	2.642	0.283
Frondelite	2.831	0.256
Froodite	2.08	0.05
Fuettererite	2.755	0.237
Fukalite	2.63	0.383
Fukuchilite	2.348	0.147
Fuloppite	2.388	0.102
Furutobeite	2.195	0.15
Gabrielite	2.294	0.127
Gabrielsonite	2.871	0.252
Gadolinite-(Ce)	2.671	0.363
Gadolinite-(Nd)	2.674	0.361
Gadolinite-(Y)	2.683	0.354
Gagarinite-(Ce)	2.992	0.495
Gagarinite-(Y)	3.003	0.488
Gageite	2.64	0.309
Gahnite	2.661	0.365
Gaidonnayite	2.644	0.349
Gaildunningite	2.501	0.203
Gainesite	2.799	0.314
Gaitite	2.695	0.326
Gajardoite	2.704	0.262
Galaxite	2.647	0.374
Galeite	2.55	0.472
Galena	2.455	0.072
Galenobismutite	2.384	0.111
Galgenbergite-(Ce)	2.844	0.299
Galkhaite	2.277	0.184
Gallite	2.218	0.189
Gallobeudantite	2.842	0.238
Galuskinite	2.571	0.426
Gamagarite	2.669	0.385
Gananite	3.49	0.281
Garavellite	2.317	0.145
Garmite	2.718	0.394
Garrelsite	2.683	0.336
Garronite-Na	2.649	0.326
Gartrellite	2.857	0.238
Gasparite-(Ce)	2.843	0.346
Gasparite-(La)	2.84	0.349
Gaspeite	2.956	0.237
Gatedalite	2.691	0.352
Gatehouseite	2.705	0.302
Gatewayite	2.718	0.274
Gatumbaite	2.762	0.296
Gaudefroyite	2.651	0.377
Gaultite	2.64	0.33
Gauthierite	2.733	0.288
Gayite	2.777	0.27
Gaylussite	2.608	0.321
Gazeevite	2.655	0.405
Gearksutite	2.91	0.376
Gebhardite	2.902	0.187
Gedrite	2.716	0.329
Geerite	2.162	0.159
Geffroyite	2.199	0.156
Gehlenite	2.6	0.41
Geigerite	2.707	0.259
Geikielite	2.634	0.42
Gelosaite	NA	NA
Geminite	2.788	0.249
Gengenbachite	2.778	0.25
Genplesite	2.714	0.293
Genthelvite	2.647	0.329
Geocronite	2.434	0.072
Georgbokiite	2.849	0.243
George-ericksenite	2.701	0.306
Georgechaoite	2.639	0.354
Georgeite	2.795	0.252
Georgerobinsonite	2.929	0.241
Georgiadesite	2.864	0.187
Gerdtremmelite	2.723	0.281
Gerenite-(Y)	2.703	0.338
Gerhardtite	2.84	0.242
Germanite	2.232	0.154
Germanocolusite	2.232	0.156
Gersdorffite-Pa3	2.223	0.152
Gerstleyite	2.345	0.223
Gerstmannite	2.621	0.339
Geschieberite	2.774	0.325
Getchellite	2.394	0.108
Geversite	2.127	0.062
Gianellaite	NA	NA
Gibbsite	2.647	0.291
Giessenite	2.408	0.091
Giftgrubeite	2.708	0.305
Gilalite	2.74	0.256
Gillardite	2.654	0.254
Gillespite	2.795	0.319
Gilmarite	2.754	0.261
Giniite	2.855	0.244
Ginorite	2.737	0.266
Giorgiosite	2.713	0.284
Giraudite-(Zn)	2.213	0.15
Girvasite	2.666	0.317
Gismondine	2.676	0.293
Gittinsite	2.746	0.361
Gjerdingenite-Ca	2.725	0.305
Gladite	2.347	0.122
Gladiusite	2.689	0.258
Gladkovskyite	2.328	0.145
Glagolevite	2.636	0.357
Glauberite	2.734	0.389
Glaucocerinite	NA	NA
Glaucochroite	2.601	0.414
Glaucophane	2.711	0.336
Glaukosphaerite	2.796	0.251
Glikinite	2.934	0.259
Glucine	2.664	0.316
Glushinskite	2.758	0.261
Gmelinite-Ca	2.71	0.28
Gmelinite-K	2.654	0.309
Gmelinite-Na	2.66	0.304
Gobbinsite	2.673	0.308
Godlevskite	2.225	0.165
Godovikovite	2.883	0.223
Goedkenite	2.737	0.352
Goethite	2.728	0.307
Gold	2.54	NA
Goldfieldite	2.257	0.144
Goldichite	2.779	0.268
Goldmanite	2.662	0.38
Golyshevite	2.669	0.363
Gonnardite	2.675	0.326
Gonyerite	2.684	0.295
Gorbunovite	2.677	0.386
Gorceixite	2.728	0.294
Gordaite	2.632	0.274
Gordonite	2.693	0.257
Gorgeyite	2.813	0.338
Gormanite	2.783	0.262
Gortdrumite	2.183	0.15
Goslarite	2.699	0.237
Gotzenite	2.654	0.428
Goudeyite	2.749	0.253
Gowerite	2.714	0.266
Goyazite	2.73	0.292
Graemite	2.77	0.261
Graeserite	2.803	0.295
Graftonite	2.876	0.261
Graftonite-(Ca)	2.812	0.31
Gramaccioliite-(Y)	2.84	0.295
Grandidierite	2.736	0.331
Grandreefite	3.218	0.201
Grandviewite	2.705	0.264
Grantsite	NA	NA
Graphite	2.55	NA
Gratianite	2.273	0.182
Gratonite	2.443	0.065
Graulichite-(Ce)	2.782	0.272
Gravegliaite	2.712	0.253
Grechishchevite	2.353	0.175
Greenalite	2.778	0.264
Greenlizardite	2.753	0.267
Greenockite	2.135	0.295
Greenwoodite	NA	NA
Gregoryite	2.455	0.501
Greifensteinite	2.727	0.281
Greigite	2.259	0.177
Grenmarite	2.662	0.407
Griceite	2.48	0.855
Grigorievite	2.836	0.295
Grimaldiite	2.685	0.335
Grimselite	2.641	0.392
Griphite	2.748	0.351
Grischunite	2.752	0.315
Groatite	2.728	0.333
Grootfonteinite	3.014	0.176
Grossite	2.627	0.388
Grossular	2.66	0.381
Groutite	2.658	0.354
Grumantite	2.664	0.329
Grumiplucite	2.337	0.13
Grundmannite	2.255	0.153
Grunerite	2.804	0.274
Gruzdevite	2.262	0.139
Guanacoite	2.672	0.282
Guanajuatite	2.338	0.124
Guanine	2.649	0.152
Guarinoite	2.649	0.263
Gudmundite	2.153	0.179
Guerinite	2.661	0.302
Gugiaite	2.621	0.4
Guidottiite	2.69	0.295
Guildite	2.823	0.228
Guilleminite	2.821	0.291
Guimaraesite	2.714	0.289
Guite	2.771	0.301
Gunningite	2.87	0.249
Gunterite	2.666	0.285
Gupeiite	1.848	0.019
Gurimite	2.573	0.453
Gustavite	2.345	0.122
Gutkovaite-Mn	2.711	0.313
Guyanaite	2.685	0.335
Gwihabaite	2.8	0.211
Gypsum	2.752	0.293
Gyrolite	2.664	0.326
Gysinite-(Nd)	2.846	0.256
Haapalaite	2.582	0.247
Hafnon	2.827	0.343
Hagendorfite	2.746	0.338
Haggertyite	2.695	0.346
Haggite	2.706	0.296
Haidingerite	2.698	0.319
Haigerachite	2.801	0.245
Haineaultite	2.786	0.315
Hainite-(Y)	2.659	0.425
Haiweeite	2.753	0.277
Hakite-(Hg)	2.219	0.139
Halamishite	2.034	0.073
Haleniusite-(La)	2.84	0.539
Halite	2.045	0.771
Hallimondite	NA	NA
Halloysite-10A	2.716	0.268
Halloysite-7A	2.752	0.281
Halotrichite	2.729	0.231
Hambergite	2.643	0.332
Hammarite	2.339	0.123
Hanauerite	2.293	0.166
Hanawaltite	2.553	0.27
Hancockite	2.773	0.308
Hanjiangite	2.773	0.335
Hanksite	2.562	0.435
Hannayite	2.671	0.252
Hansblockite	2.55	0
Hansesmarkite	2.661	0.274
Haradaite	2.769	0.348
Hardystonite	2.628	0.396
Harkerite	2.649	0.376
Harmotome	2.735	0.278
Harmunite	2.631	0.397
Harrisonite	2.785	0.297
Harstigite	2.609	0.378
Hartite	2.33	0.073
Hashemite	2.718	0.421
Hastingsite	2.706	0.329
Hatchite	2.356	0.109
Hatertite	2.721	0.357
Hatrurite	2.456	0.488
Hauchecornite	2.205	0.15
Hauckite	2.615	0.299
Hauerite	2.237	0.266
Hausmannite	2.63	0.384
Hauyne	2.664	0.379
Hawleyite	2.135	0.295
Hawthorneite	2.692	0.347
Haxonite	2.016	0.142
Haycockite	2.199	0.169
Heazlewoodite	2.178	0.168
Hechtsbergite	2.851	0.271
Hedenbergite	2.727	0.35
Hedleyite	2.044	0.019
Hedyphane	2.856	0.285
Heftetjernite	2.77	0.375
Heinrichite	2.717	0.268
Heisenbergite	2.738	0.285
Hejtmanite	2.734	0.353
Heklaite	3.059	0.462
Heliophyllite	2.898	0.187
Hellandite-(Ce)	NA	NA
Hellandite-(Y)	NA	NA
Hellyerite	2.688	0.232
Helmutwinklerite	2.799	0.255
Helvine	2.629	0.339
Hematite	2.796	0.315
Hematolite	2.666	0.291
Hemihedrite	2.91	0.243
Hemimorphite	2.68	0.298
Hemloite	2.794	0.301
Hemusite	2.26	0.149
Hendekasartorite	2.429	0.074
Hendricksite	2.671	0.337
Heneuite	2.737	0.339
Henmilite	2.609	0.295
Hennomartinite	2.687	0.322
Henritermierite	2.608	0.365
Henryite	NA	NA
Henrymeyerite	2.742	0.351
Hentschelite	2.867	0.249
Heptasartorite	2.417	0.08
Herbertsmithite	2.639	0.263
Hercynite	2.687	0.35
Herderite	2.813	0.384
Hereroite	2.936	0.182
Hermannjahnite	3.019	0.222
Hermannroseite	2.721	0.338
Herzenbergite	2.27	0.193
Hessite	1.987	0.049
Hetaerolite	2.644	0.376
Heterogenite	2.74	0.299
Heteromorphite	2.404	0.092
Heterosite	2.963	0.252
Heulandite-Ca	2.752	0.27
Heulandite-K	2.752	0.27
Heulandite-Na	2.716	0.294
Heulandite-Sr	2.757	0.27
Hewettite	2.728	0.277
Hexacelsian	2.725	0.356
Hexahydrite	2.695	0.25
Hexahydroborite	2.635	0.27
Hexamolybdenum	NA	NA
Heyerdahlite	2.682	0.332
Heyite	2.85	0.255
Heyrovskyite	2.426	0.08
Hiarneite	2.969	0.291
Hibbingite	2.638	0.271
Hibonite	2.678	0.352
Hibonite-(Fe)	2.703	0.335
Hidalgoite	2.818	0.254
Hilairite	2.64	0.335
Hilarionite	2.769	0.235
Hilgardite	2.708	0.319
Hillebrandite	2.55	0.401
Hillesheimite	2.748	0.27
Hingganite-(Ce)	2.666	0.361
Hingganite-(Y)	2.677	0.352
Hingganite-(Yb)	2.663	0.362
Hinsdalite	2.819	0.254
Hiortdahlite	2.685	0.411
Hisingerite	2.735	0.256
Hitachiite	2.358	0.092
Hjalmarite	2.67	0.351
Hlousekite	2.761	0.236
Hocartite	2.246	0.16
Hochelagaite	2.699	0.279
Hodgesmithite	2.715	0.257
Hodgkinsonite	2.649	0.32
Hoelite	2.508	0.132
Hoganite	2.606	0.214
Hogarthite	2.723	0.295
Hogtuvaite	2.722	0.325
Hohmannite	2.77	0.23
Holdawayite	2.661	0.296
Holdenite	2.673	0.302
Hollandite	2.733	0.355
Hollingworthite	2.347	0.089
Holmquistite	2.714	0.334
Holtedahlite	2.653	0.362
Holtite	2.833	0.295
Holtstamite	2.613	0.362
Homilite	2.712	0.347
Honeaite	2.31	0.109
Honessite	NA	NA
Hongheite	2.643	0.37
Hongshiite	2.09	0.129
Honzaite	2.734	0.238
Hopeite	2.728	0.263
Horakite	2.866	0.254
Hornesite	2.663	0.273
Horvathite-(Y)	2.873	0.417
Housleyite	2.954	0.209
Howlite	2.713	0.302
Hsianghualite	2.584	0.432
Huanghoite-(Ce)	2.885	0.353
Huangite	2.854	0.249
Huanzalaite	2.905	0.307
Hubnerite	2.945	0.275
Huemulite	2.659	0.287
Huenite	2.897	0.241
Hugelite	2.826	0.256
Hughesite	2.681	0.28
Hulsite	2.748	0.3
Humboldtine	2.798	0.23
Humite	2.614	0.395
Hummerite	2.692	0.292
Hunchunite	2.47	0.049
Hundholmenite-(Y)	NA	NA
Hungchaoite	2.669	0.25
Huntite	2.821	0.316
Hureaulite	2.752	0.27
Hurlbutite	2.772	0.334
Hutcheonite	2.624	0.399
Hutchinsonite	2.406	0.088
Huttonite	2.827	0.343
Hyalotekite	2.811	0.32
Hydrobasaluminite	2.659	0.243
Hydrobiotite	NA	NA
Hydroboracite	2.687	0.276
Hydrocalumite	2.53	0.318
Hydrocerussite	2.934	0.194
Hydrodelhayelite	2.691	0.301
Hydrodresserite	2.712	0.278
Hydroglauberite	2.677	0.357
Hydrohalite	2.471	0.343
Hydrohonessite	NA	NA
Hydrokenoelsmoreite	3.018	0.195
Hydrokenomicrolite	2.703	0.299
Hydrokenopyrochlore	2.666	0.347
Hydrokenoralstonite	3.176	0.327
Hydromagnesite	2.721	0.288
Hydrombobomkulite	2.734	0.238
Hydroniumjarosite	2.829	0.234
Hydroniumpharmacoalumite	2.737	0.255
Hydroniumpharmacosiderite	2.77	0.242
Hydropyrochlore	2.72	0.287
Hydroromarchite	2.671	0.275
Hydrotalcite	2.599	0.294
Hydroterskite	2.718	0.314
Hydrotungstite	2.836	0.225
Hydrowoodwardite	NA	NA
Hydroxycalciomicrolite	2.753	0.36
Hydroxycalciopyrochlore	2.942	0.279
Hydroxycalcioromeite	2.743	0.332
Hydroxycancrinite	2.617	0.372
Hydroxyferroromeite	2.928	0.244
Hydroxykenomicrolite	2.688	0.364
Hydroxykenopyrochlore	2.579	0.438
Hydroxylapatite	2.659	0.39
Hydroxylbastnasite-(Ce)	2.804	0.322
Hydroxylbastnasite-(Nd)	2.807	0.319
Hydroxylborite	2.555	0.357
Hydroxylclinohumite	2.597	0.373
Hydroxyledgrewite	2.513	0.432
Hydroxylellestadite	2.508	0.442
Hydroxylgugiaite	2.664	0.356
Hydroxylhedyphane	2.839	0.287
Hydroxylherderite	2.684	0.359
Hydroxylpyromorphite	2.961	0.2
Hydroxynatropyrochlore	2.948	0.274
Hydrozincite	2.713	0.278
Hylbrownite	2.625	0.289
Hypercinnabar	2.29	0.179
Hyrslite	2.416	0.084
Hyttsjoite	2.811	0.276
Ianbruceite	2.689	0.265
Iangreyite	2.779	0.299
Ianthinite	2.719	0.277
Ice	2.613	0.274
Ichnusaite	2.833	0.252
Idaite	2.231	0.167
Idrialite	2.414	0.072
Iimoriite-(Y)	2.815	0.332
Ikaite	2.648	0.264
Ikunolite	2.26	0.132
Ilesite	2.736	0.246
Ilinskite	2.765	0.287
Ilmajokite	NA	NA
Ilmenite	2.738	0.353
Ilsemannite	NA	NA
Iltisite	2.418	0.238
Ilvaite	2.716	0.324
Ilyukhinite	2.711	0.334
IMA2018-051a	2.702	0.285
Imandrite	2.53	0.423
Imayoshiite	2.615	0.271
Imhofite	2.391	0.093
Imiterite	2.204	0.156
Imogolite	2.714	0.286
Inaglyite	2.39	0.102
Incomsartorite	2.429	0.074
Inderite	2.661	0.253
Indialite	2.775	0.316
Indigirite	2.699	0.247
Indium	1.78	NA
Inesite	2.707	0.303
Ingersonite	2.769	0.346
Ingodite	2.18	0.124
Innelite	2.676	0.381
Insizwaite	2.107	0.071
Intersilite	2.546	0.343
Inyoite	2.655	0.266
Iodargyrite	2.295	0.225
Iowaite	2.582	0.29
Iquiqueite	2.682	0.301
Iranite	2.915	0.24
Irarsite	2.32	0.097
Irhtemite	2.688	0.319
Iridarsenite	2.187	0.005
Iridium	2.2	NA
Iriginite	2.866	0.245
Irinarassite	2.666	0.378
Iron	1.83	NA
Irtyshite	2.688	0.395
Ishiharaite	2.58	NA
Ishikawaite	3.072	0.268
Isoclasite	2.618	0.339
Isocubanite	2.217	0.18
Isoferroplatinum	2.168	0.104
Isokite	2.78	0.405
Isolueshite	2.57	0.473
Isomertieite	2.177	0.024
Isovite	1.918	0.18
Itelmenite	2.87	0.309
Itoite	2.992	0.192
Ivanyukite-Cu	2.725	0.268
Ivanyukite-K	2.657	0.297
Ivanyukite-Na	2.671	0.304
Ivsite	2.691	0.386
Iwashiroite-(Y)	2.747	0.392
Iwateite	2.586	0.423
Ixiolite	3.44	0
Izoklakeite	2.408	0.091
Jachymovite	2.743	0.263
Jacobsite	2.71	0.338
Jacutingaite	2.368	0.094
Jadarite	2.643	0.359
Jadeite	2.698	0.368
Jaffeite	2.508	0.401
Jagueite	2.289	0.12
Jahnsite-(CaMnFe)	2.735	0.261
Jahnsite-(CaMnMg)	2.715	0.274
Jahnsite-(CaMnMn)	2.724	0.267
Jahnsite-(MnMnFe)	2.745	0.252
Jahnsite-(MnMnMg)	2.726	0.266
Jahnsite-(MnMnMn)	2.734	0.259
Jahnsite-(NaFeMg)	2.719	0.272
Jahnsite-(NaMnMg)	2.781	0.245
Jaipurite	2.23	0.222
Jakobssonite	3.216	0.41
Jalpaite	2.142	0.159
Jamborite	NA	NA
Jamesite	2.81	0.253
Jamesonite	2.383	0.106
Janchevite	2.877	0.212
Janggunite	2.75	0.285
Janhaugite	2.632	0.389
Jankovicite	2.347	0.112
Jarlite	3.081	0.41
Jarosewichite	2.666	0.297
Jarosite	2.801	0.274
Jasmundite	2.444	0.462
Jasrouxite	2.348	0.114
Jaszczakite	2.389	0.116
[truncated: 2,580 more rows]
